# Supplementary material for: Association of TLR-4 and TLR-9 Polymorphisms with HPV Infection and Cervical Dysplasia in Hispanic Women
Source: Cancers (Basel). 2025 Nov 27;17(23):3795. doi: 10.3390/cancers17233795 (PMC12691510; doi:10.3390/cancers17233795)
Supplement: Supplementary file 1 [file cancers-17-03795-s001.zip]

Archive with 2 entries (2 files):
- Supplementary Table S5.xls
- Supplementary Tables S1–S4.pdf
