# Supplementary material for: Association of TLR-4 and TLR-9 Polymorphisms with HPV Infection and Cervical Dysplasia in Hispanic Women
Source: Cancers (Basel). 2025 Nov 27;17(23):3795. doi: 10.3390/cancers17233795 (PMC12691510; doi:10.3390/cancers17233795)
Supplement: Supplementary file 1 [file cancers-17-03795-s001.zip › Supplementary Table S5.xls]

## Sheet: sin codigos
id	cytogroup	cytotypes	typeofrisk	hpvstat	concensus_cyto	cervicalhpvhr	numofhigh	cervicalhpvlr	numoflow	atleast1highrisk	atleast1lowrisk	atleast1unk	bmi	age	pregnant	drinking	smoking	ncoi	kpni	eari	styl	tlr4	afiii	bst_ni	bst_ui	tlr9	hpvstat2	bmig	severity	severity2	hpvrisk2	poshigh
2041	1	HGSIL	2	1	4	16	1	NEG	0	1	0	0	23	31	0	1	0	1	2	2	2	2	2	2	3	3	1	1	2	1	1	1
2268	1	HGSIL	0	0	4	NEG	0	NEG	0	0	0	0	36	37	0	0	0	1	2	3	2	2	2	2	3	3	0	3	2	1	0	0
2401	1	ASCUS	1	1	2	NEG	0	70	1	0	1	0	42	37	0	0	0	1	3	3	2	2	2	2	3	3	1	3	1	0	0	0
2325	0	NILM	3	1	1	52	1	54	1	1	1	0	24	55	0	0	0	1	1	2	3	2	2	2	3	3	1	1	0	0	1	1
2101	1	HGSIL	2	1	4	35	1	NEG	0	1	0	0	16	23	0	0	0	1	3	3	2	2	2	3	2	3	1	1	2	1	1	1
2015	0	NILM	2	1	1	31	1	NEG	0	1	0	0	29	60	0	0	0	1	1	1	3	2	2	3	2	3	1	2	0	0	1	1
2067	0	NILM	3	1	1	66	1	53	1	1	1	0	17	23	0	1	0	1	1	2	3	2	2	3	2	3	1	1	0	0	1	1
2416	0	NILM	1	1	1	NEG	0	54	1	0	1	0	31	50	1	0	0	1	2	3	2	2	1	2	2	3	1	3	0	0	0	0
2413	1	HGSIL	2	1	4	16	1	NEG	0	1	0	0	36	27	1	0	1	1	2	3	2	2	1	2	2	3	1	3	2	1	1	1
2032	0	NILM	2	1	1	18_39	2	NEG	0	1	0	0	25	37	0	0	0	1	1	1	3	2	1	2	2	3	1	2	0	0	1	1
2346	1	LGSIL	0	0	3	NEG	0	NEG	0	0	0	0	31	43	0	0	0	1	1	2	3	2	1	2	2	3	0	3	1	0	0	0
2365	0	NILM	0	0	1	NEG	0	NEG	0	0	0	0	31	25	1	0	0	1	1	3	3	2	1	2	2	3	0	3	0	0	0	0
2425	1	ASCUS	2	1	3	35_51_52_66	2	NEG	0	1	0	0	20	24	1	0	0	1	2	3	2	2	3	2	2	3	1	1	1	0	1	1
2238	1	LGSIL	2	1	3	18_33	2	NEG	0	1	0	0	23	32	0	0	0	1	2	3	2	2	3	2	2	3	1	1	1	0	1	1
2269	1	HGSIL	2	1	4	51	1	NEG	0	1	0	0	26	49	0	1	0	1	2	3	2	2	3	2	2	3	1	2	2	1	1	1
2178	1	LGSIL	0	0	3	NEG	0	NEG	0	0	0	0	28	33	0	0	0	1	3	3	2	2	3	2	2	3	0	2	1	0	0	0
2004	1	HGSIL	2	1	4	51_58_59	2	NEG	0	1	0	0	25	51	0	0	0	1	3	3	2	2	3	2	2	3	1	2	2	1	1	1
2241	0	NILM	2	1	1	16_59_66_68	2	NEG	0	1	0	0	32	47	0	1	0	1	3	3	2	2	3	2	2	3	1	3	0	0	1	1
2287	0	NILM	2	1	1	56	1	NEG	0	1	0	0	32	53	0	1	0	1	1	2	3	2	3	2	2	3	1	3	0	0	1	1
2279	0	NILM	0	0	1	NEG	0	NEG	0	0	0	0	31	59	0	0	0	1	1	3	3	2	3	2	2	3	0	3	0	0	0	0
2326	1	HGSIL	0	0	4	NEG	0	NEG	0	0	0	0	26	41	0	0	0	1	2	2	2	2	2	1	2	3	0	2	2	1	0	0
2444	1	ASCUS	2	1	3	16	1	NEG	0	1	0	0	36	35	1	0	0	1	2	3	2	2	2	1	2	3	1	3	1	0	1	1
2305	1	LGSIL	0	0	3	NEG	0	NEG	0	0	0	0	34	23	0	0	0	1	2	3	2	2	2	1	2	3	0	3	1	0	0	0
2307	1	HGSIL	0	0	4	NEG	0	NEG	0	0	0	0	28	25	1	0	0	1	2	3	2	2	2	1	2	3	0	2	2	1	0	0
2321	0	NILM	2	1	1	35_52	2	NEG	0	1	0	0	27	49	0	0	0	1	2	3	2	2	2	1	2	3	1	2	0	0	1	1
2361	0	NILM	1	1	1	NEG	0	43_53_54_74	2	0	1	0	27	37	0	0	0	1	2	3	2	2	2	1	2	3	1	2	0	0	0	0
2412	1	ASCUS	2	1	3	33	1	NEG	0	1	0	0	31	44	0	0	0	1	3	3	2	2	2	1	2	3	1	3	1	0	1	1
2426	0	NILM	2	1	1	18_35	2	NEG	0	1	0	0	41	35	1	0	0	1	3	3	2	2	2	1	2	3	1	3	0	0	1	1
2429	0	NILM	1	1	1	NEG	0	74	1	0	1	0	28	24	1	0	0	1	1	1	3	2	2	1	2	3	1	2	0	0	0	0
2056	0	NILM	3	1	1	51_66	2	44_53	2	1	1	0	24	24	0	0	0	1	1	2	3	2	2	1	2	3	1	1	0	0	1	1
2324	0	NILM	3	1	1	18	1	53	1	1	1	0	26	28	0	0	0	1	1	2	3	2	2	1	2	3	1	2	0	0	1	1
2360	0	NILM	0	0	1	NEG	0	NEG	0	0	0	0	33	50	0	1	0	1	1	3	3	2	2	1	2	3	0	3	0	0	0	0
2061	1	LGSIL	2	1	3	31	1	NEG	0	1	0	0	36	51	0	0	0	1	2	2	2	2	1	2	1	3	1	3	1	0	1	1
2057	1	HGSIL	2	1	4	51	1	NEG	0	1	0	0	31	45	0	0	0	1	2	2	2	2	1	2	1	3	1	3	2	1	1	1
2244	1	HGSIL	2	1	4	16_35_52	2	NEG	0	1	0	0	24	33	1	0	0	1	2	2	2	2	1	2	1	3	1	1	2	1	1	1
2010	1	HGSIL	3	1	4	33_66	2	53	1	1	1	0	32	45	0	0	1	1	2	3	2	2	1	2	1	3	1	3	2	1	1	1
2204	1	HGSIL	2	1	4	52	1	NEG	0	1	0	0	35	29	1	0	0	1	2	3	2	2	1	2	1	3	1	3	2	1	1	1
2256	0	NILM	2	1	1	51	1	NEG	0	1	0	0	42	60	0	0	0	1	3	3	2	2	1	2	1	3	1	3	0	0	1	1
2065	0	NILM	2	1	1	51_52	2	NEG	0	1	0	0	24	47	0	0	0	1	1	3	3	2	3	2	1	3	1	1	0	0	1	1
2358	0	NILM	2	1	1	52	1	NEG	0	1	0	0	24	32	0	0	0	1	2	2	2	2	2	1	1	3	1	1	0	0	1	1
2382	0	NILM	2	1	1	51_52	2	NEG	0	1	0	0	28	37	0	1	0	1	3	3	2	2	2	1	1	3	1	2	0	0	1	1
2207	1	HGSIL	2	1	4	56	1	NEG	0	1	0	0	33	29	1	0	0	1	2	2	2	2	3	2	3	2	1	3	2	1	1	1
2254	0	NILM	0	0	1	NEG	0	NEG	0	0	0	0	25	29	1	0	0	1	2	3	2	2	3	2	3	2	0	2	0	0	0	0
2281	1	LGSIL	3	1	3	16	1	44	1	1	1	0	28	46	0	1	0	1	3	3	2	2	3	2	3	2	1	2	1	0	1	1
2049	0	NILM	0	0	1	NEG	0	NEG	0	0	0	0	26	28	1	0	0	1	3	3	2	2	3	2	3	2	0	2	0	0	0	0
2258	0	NILM	0	0	1	NEG	0	NEG	0	0	0	0	24	39	0	1	0	1	3	3	2	2	3	2	3	2	0	1	0	0	0	0
2077	1	HGSIL	2	1	4	51	1	NEG	0	1	0	0	19	22	0	1	0	1	3	3	2	2	3	2	3	2	1	1	2	1	1	1
2068	1	ASCUS	1	1	2	NEG	0	6_74	2	0	1	0	32	39	0	0	0	1	1	2	3	2	3	2	3	2	1	3	1	0	0	0
2172	0	NILM	3	1	1	51_59	2	53	1	1	1	0	29	31	0	1	1	1	1	2	3	2	3	2	3	2	1	2	0	0	1	1
2245	0	NILM	2	1	1	31_59_68	2	NEG	0	1	0	0	33	38	0	1	0	2	2	2	3	2	3	2	3	2	1	3	0	0	1	1
2030	0	NILM	9	9	1	9	9	9	0	9	9	9	35	35	0	0	0	2	2	2	3	2	3	2	3	2	9	3	0	0	9	0
2033	0	NILM	0	0	1	NEG	0	NEG	0	0	0	0	33	51	0	1	0	1	1	3	3	2	3	2	3	2	0	3	0	0	0	0
2002	1	HGSIL	2	1	4	52	1	NEG	0	1	0	0	19	34	0	0	0	1	3	2	2	2	1	3	2	2	1	1	2	1	1	1
2239	1	HGSIL	0	0	4	NEG	0	NEG	0	0	0	0	28	36	0	0	0	1	3	3	2	2	3	3	2	2	0	2	2	1	0	0
2390	1	HGSIL	0	0	4	NEG	0	NEG	0	0	0	0	28	45	0	0	0	1	3	3	2	2	1	1	2	2	0	2	2	1	0	0
2370	0	NILM	2	1	1	33	1	NEG	0	1	0	0	30	24	1	0	0	1	1	2	3	2	1	1	2	2	1	3	0	0	1	1
2364	0	NILM	0	0	1	NEG	0	NEG	0	0	0	0	29	28	1	0	0	2	3	3	3	2	2	1	2	2	0	2	0	0	0	0
2263	0	NILM	0	0	1	NEG	0	NEG	0	0	0	0	27	54	0	1	1	1	2	2	2	2	3	1	2	2	0	2	0	0	0	0
2291	1	HGSIL	2	1	4	45	1	NEG	0	1	0	0	26	36	0	1	0	1	2	2	2	2	3	1	2	2	1	2	2	1	1	1
2387	0	NILM	0	0	1	NEG	0	NEG	0	0	0	0	31	39	0	0	0	1	2	3	2	2	3	1	2	2	0	3	0	0	0	0
2304	0	NILM	0	0	1	NEG	0	NEG	0	0	0	0	23	48	0	0	0	1	1	2	3	2	3	1	2	2	0	1	0	0	0	0
2402	1	LGSIL	0	0	3	NEG	0	NEG	0	0	0	0	21	31	1	0	0	2	2	3	3	2	3	1	2	2	0	1	1	0	0	0
2371	0	NILM	0	0	1	NEG	0	NEG	0	0	0	0	23	26	1	0	0	1	2	3	2	2	1	3	1	2	0	1	0	0	0	0
2300	0	NILM	2	1	1	31_33_35_39_58	2	NEG	0	1	0	0	20	48	0	1	0	1	1	1	3	2	1	3	1	2	1	1	0	0	1	1
2234	1	HGSIL	0	0	4	NEG	0	NEG	0	0	0	0	30	33	0	1	0	1	2	2	2	2	3	3	1	2	0	3	2	1	0	0
2398	0	NILM	0	0	1	NEG	0	NEG	0	0	0	0	28	23	0	1	0	1	2	2	2	2	1	1	1	2	0	2	0	0	0	0
2385	1	ASCUS	3	1	3	16_31_52_66	2	POS	0	1	1	0	40	64	0	0	0	1	3	3	2	2	1	1	1	2	1	3	1	0	1	1
2338	1	ASCUS	2	1	3	52	1	NEG	0	1	0	0	25	43	0	0	0	1	3	2	3	2	1	1	1	2	1	2	1	0	1	1
2310	1	HGSIL	0	0	4	NEG	0	NEG	0	0	0	0	34	27	1	0	0	1	1	3	3	2	1	1	1	2	0	3	2	1	0	0
2388	0	NILM	0	0	1	NEG	0	NEG	0	0	0	0	21	22	0	1	1	1	2	3	2	2	3	1	1	2	0	1	0	0	0	0
2110	0	NILM	2	1	1	51	1	NEG	0	1	0	0	22	34	0	1	0	1	2	2	2	2	2	2	2	4	1	1	0	0	1	1
2180	0	NILM	2	1	1	52	1	NEG	0	1	0	0	26	24	0	0	0	1	2	2	2	2	2	2	2	4	1	2	0	0	1	1
2079	0	NILM	3	1	1	51_58	2	53	1	1	1	0	26	50	0	1	0	1	2	2	2	2	2	2	2	4	1	2	0	0	1	1
2062	0	NILM	2	1	1	51	1	NEG	0	1	0	0	20	36	0	1	0	1	2	3	2	2	2	2	2	4	1	1	0	0	1	1
2171	0	NILM	0	0	1	NEG	0	NEG	0	0	0	0	25	58	0	0	0	1	2	3	2	2	2	2	2	4	0	2	0	0	0	0
2237	1	LGSIL	2	1	3	31	1	NEG	0	1	0	0	22	56	0	0	0	1	3	3	2	2	2	2	2	4	1	1	1	0	1	1
2284	1	LGSIL	3	1	3	39_66	2	53_70	2	1	1	0	28	23	0	0	0	1	3	3	2	2	2	2	2	4	1	2	1	0	1	1
2093	0	NILM	2	1	1	33	1	NEG	0	1	0	0	27	41	0	0	0	1	3	3	2	2	2	2	2	4	1	2	0	0	1	1
2218	1	HGSIL	2	1	4	16_52	2	NEG	0	1	0	0	24	31	0	0	0	1	3	3	2	2	2	2	2	4	1	1	2	1	1	1
2252	0	NILM	0	0	1	NEG	0	NEG	0	0	0	0	23	34	0	0	0	2	2	2	3	2	2	2	2	4	0	1	0	0	0	0
2253	0	NILM	0	0	1	NEG	0	NEG	0	0	0	0	23	28	0	1	0	1	1	3	3	2	2	2	2	4	0	1	0	0	0	0
2315	1	HGSIL	0	0	4	NEG	0	NEG	0	0	0	0	18	25	0	1	0	1	1	3	3	2	2	2	2	4	0	1	2	1	0	0
2260	0	NILM	1	1	1	NEG	0	74	1	0	1	0	34	33	0	0	0	2	2	3	3	2	2	2	2	4	1	3	0	0	0	0
2270	0	NILM	3	1	1	16	1	44_53	2	1	1	0	42	32	0	1	0	2	3	3	3	2	2	2	2	4	1	3	0	0	1	1
2337	0	NILM	2	1	1	52_59	2	NEG	0	1	0	0	19	21	1	0	0	1	3	2	2	2	2	2	1	4	1	1	0	0	1	1
2236	0	NILM	3	1	1	59_68	2	74	1	1	1	0	26	60	0	0	0	1	2	3	2	2	2	2	1	4	1	2	0	0	1	1
2341	0	NILM	3	1	1	33_52	2	43_74	2	1	1	0	41	54	0	0	0	1	3	3	2	2	2	2	1	4	1	3	0	0	1	1
2050	1	LGSIL	3	1	3	31_33	2	53	1	1	1	0	44	34	1	0	0	1	1	2	3	2	2	2	1	4	1	3	1	0	1	1
2070	0	NILM	2	1	1	51	1	NEG	0	1	0	0	24	30	0	0	0	1	1	2	3	2	2	2	1	4	1	1	0	0	1	1
2374	0	NILM	0	0	1	NEG	0	NEG	0	0	0	0	26	51	0	0	0	1	3	3	2	2	3	3	3	1	0	2	0	0	0	0
2376	1	HGSIL	2	1	4	39_52	2	NEG	0	1	0	0	28	22	0	0	0	1	2	2	2	2	1	1	3	1	1	2	2	1	1	1
2427	1	ASCUS	2	1	3	16_18_33_35_52	2	NEG	0	1	0	0	35	34	1	0	0	1	2	2	2	2	3	1	3	1	1	3	1	0	1	1
2343	0	NILM	3	1	1	39_52	2	43_74	2	1	1	0	20	31	0	1	0	1	3	2	2	2	3	1	3	1	1	1	0	0	1	1
2288	0	NILM	2	1	1	56	1	NEG	0	1	0	0	24	39	0	0	0	1	2	3	2	2	3	1	3	1	1	1	0	0	1	1
2342	0	NILM	2	1	1	31_51	2	NEG	0	1	0	0	25	31	0	1	0	1	2	3	2	2	3	1	3	1	1	2	0	0	1	1
2312	0	NILM	0	0	1	NEG	0	NEG	0	0	0	0	29	59	0	0	0	1	2	3	2	2	3	1	3	1	0	2	0	0	0	0
2331	0	NILM	9	9	1	9	9	9	0	9	9	9	28	51	0	0	0	1	2	3	2	2	3	1	3	1	9	2	0	0	9	0
2294	0	NILM	3	1	1	52	1	6_70	2	1	1	0	23	41	0	1	1	1	3	3	2	2	3	1	3	1	1	1	0	0	1	1
2319	0	NILM	0	0	1	NEG	0	NEG	0	0	0	0	40	36	0	0	0	1	3	3	2	2	3	1	3	1	0	3	0	0	0	0
2340	1	ASC-H	2	1	4	52	1	NEG	0	1	0	0	29	29	1	0	0	1	1	2	3	2	3	1	3	1	1	2	2	1	1	1
2424	0	NILM	2	1	1	52	1	NEG	0	1	0	0	23	21	1	0	0	1	1	2	3	2	3	1	3	1	1	1	0	0	1	1
2377	0	NILM	3	1	1	16_33_39_52_56	2	53	1	1	1	0	31	38	0	0	0	1	1	3	3	2	3	1	3	1	1	3	0	0	1	1
2375	1	HGSIL	0	0	4	NEG	0	NEG	0	0	0	0	26	32	0	0	0	2	2	3	3	2	3	1	3	1	0	2	2	1	0	0
2295	0	NILM	0	0	1	NEG	0	NEG	0	0	0	0	35	52	0	0	0	2	3	3	3	2	3	1	3	1	0	3	0	0	0	0
2380	1	LGSIL	2	1	3	16	1	NEG	0	1	0	0	30	27	1	1	0	1	2	3	3	1	2	2	3	3	1	3	1	0	1	1
2339	1	ASCUS	2	1	3	51_52	2	NEG	0	1	0	0	54	54	0	0	0	1	2	3	3	1	2	3	2	3	1	3	1	0	1	1
2404	0	NILM	0	0	1	NEG	0	NEG	0	0	0	0	31	31	0	1	0	1	2	3	3	1	2	3	2	3	0	3	0	0	0	0
2318	1	ASCUS	2	1	3	31_35_52_59	2	NEG	0	1	0	0	20	21	0	1	0	1	3	3	1	1	3	2	2	3	1	1	1	0	1	1
2299	1	LGSIL	0	0	3	NEG	0	NEG	0	0	0	0	34	33	1	0	0	1	3	3	1	1	3	2	2	3	0	3	1	0	0	0
2127	1	ASCUS	1	1	2	NEG	0	53	1	0	1	0	35	46	0	1	0	1	2	2	3	1	3	2	2	3	1	3	1	0	0	0
2206	0	NILM	0	0	1	NEG	0	NEG	0	0	0	0	21	27	0	0	0	1	2	2	3	1	3	2	2	3	0	1	0	0	0	0
2108	1	LGSIL	0	0	3	NEG	0	NEG	0	0	0	0	26	42	0	0	1	1	2	3	3	1	3	2	2	3	0	2	1	0	0	0
2107	1	LGSIL	1	1	3	NEG	0	53	1	0	1	0	21	35	0	1	0	1	3	3	3	1	3	2	2	3	1	1	1	0	0	0
2303	1	HGSIL	3	1	4	31_51_52	2	53	1	1	1	0	25	30	0	1	0	1	3	3	3	1	3	2	2	3	1	2	2	1	1	1
2408	0	NILM	0	0	1	NEG	0	NEG	0	0	0	0	24	67	0	1	0	1	3	3	3	1	3	2	2	3	0	1	0	0	0	0
2249	0	NILM	2	1	1	16_45_68	2	NEG	0	1	0	0	43	32	0	0	0	1	3	2	1	1	2	1	2	3	1	3	0	0	1	1
2350	0	NILM	3	1	1	66	1	53	1	1	1	0	29	43	0	1	1	1	3	3	1	1	2	1	2	3	1	2	0	0	1	1
2276	0	NILM	0	0	1	NEG	0	NEG	0	0	0	0	23	29	0	1	0	1	3	3	1	1	2	1	2	3	0	1	0	0	0	0
2348	0	NILM	0	0	1	NEG	0	NEG	0	0	0	0	43	53	0	0	0	1	3	3	1	1	2	1	2	3	0	3	0	0	0	0
2333	0	NILM	9	9	1	9	9	9	0	9	9	9	27	31	0	0	0	1	3	3	1	1	2	1	2	3	9	2	0	0	9	0
2359	1	ASCUS	1	1	2	NEG	0	74	1	0	1	0	36	35	1	0	0	1	2	3	3	1	2	1	2	3	1	3	1	0	0	0
2087	1	HGSIL	3	1	4	58	1	74	1	1	1	0	30	41	0	1	0	1	2	3	3	1	2	1	2	3	1	3	2	1	1	1
2386	0	NILM	0	0	1	NEG	0	NEG	0	0	0	0	26	43	0	1	1	1	2	3	3	1	2	1	2	3	0	2	0	0	0	0
2058	1	LGSIL	2	1	3	33_66	2	NEG	0	1	0	0	31	53	0	0	0	1	2	3	3	1	1	2	1	3	1	3	1	0	1	1
2432	0	NILM	0	0	1	NEG	0	NEG	0	0	0	0	28	40	1	0	0	1	3	3	3	1	1	2	1	3	0	2	0	0	0	0
2383	0	NILM	0	0	1	NEG	0	NEG	0	0	0	0	29	28	0	0	0	1	3	3	1	1	2	1	1	3	0	2	0	0	0	0
2042	0	NILM	2	1	1	16	1	NEG	0	1	0	0	31	27	1	0	0	1	3	2	1	1	3	2	3	2	1	3	0	0	1	1
2177	1	ASCUS	0	0	2	NEG	0	NEG	0	0	0	0	22	30	1	0	0	1	3	3	1	1	3	2	3	2	0	1	1	0	0	0
2366	1	ASCUS	0	0	2	NEG	0	NEG	0	0	0	0	23	34	1	0	0	1	3	3	1	1	3	2	3	2	0	1	1	0	0	0
2176	1	ASCUS	3	1	3	51	1	74	1	1	1	0	39	45	0	1	0	1	3	3	1	1	3	2	3	2	1	3	1	0	1	1
2009	1	ASCUS	1	1	2	NEG	0	53_54	2	0	1	0	30	43	0	0	1	1	2	2	3	1	3	2	3	2	1	3	1	0	0	0
2001	0	NILM	2	1	1	51	1	NEG	0	1	0	0	27	24	1	0	1	1	2	3	3	1	3	2	3	2	1	2	0	0	1	1
2267	0	NILM	3	1	1	16_31_51_66_68	2	74	1	1	1	0	22	53	0	0	0	1	2	3	3	1	3	2	3	2	1	1	0	0	1	1
2277	0	NILM	3	1	1	16_51	2	44	1	1	1	0	19	24	0	0	0	1	2	3	3	1	3	2	3	2	1	1	0	0	1	1
2048	0	NILM	1	1	1	NEG	0	74	1	0	1	0	22	49	0	0	0	1	2	3	3	1	3	2	3	2	1	1	0	0	0	0
2397	0	NILM	0	0	1	NEG	0	NEG	0	0	0	0	40	37	0	0	0	1	2	2	3	1	2	1	3	2	0	3	0	0	0	0
2367	0	NILM	0	0	1	NEG	0	NEG	0	0	0	0	31	55	0	1	1	1	2	3	3	1	2	1	3	2	0	3	0	0	0	0
2308	1	HGSIL	0	0	4	NEG	0	NEG	0	0	0	0	30	36	0	1	0	1	3	3	3	1	2	1	3	2	0	3	2	1	0	0
2297	1	ASCUS	3	1	3	51	1	74	1	1	1	0	28	45	0	1	0	1	3	3	1	1	3	1	2	2	1	2	1	0	1	1
2047	1	HGSIL	2	1	4	16	1	NEG	0	1	0	0	19	41	0	1	0	1	2	3	3	1	3	3	1	2	1	1	2	1	1	1
2055	0	NILM	3	1	1	51	1	53	1	1	1	0	20	60	0	0	0	1	3	3	1	1	1	1	1	2	1	1	0	0	1	1
2313	1	HGSIL	0	0	4	NEG	0	NEG	0	0	0	0	30	25	0	0	0	1	3	3	1	1	1	1	1	2	0	3	2	1	0	0
2243	1	HGSIL	0	0	4	NEG	0	NEG	0	0	0	0	23	28	0	1	1	1	2	2	3	1	1	1	1	2	0	1	2	1	0	0
2428	0	NILM	3	1	1	16_18_52_66	2	POS	0	1	1	0	23	27	1	0	0	1	3	3	3	1	1	1	1	2	1	1	0	0	1	1
2085	1	LGSIL	1	1	3	NEG	0	40_44	2	0	1	0	37	52	0	0	0	1	3	2	1	1	2	2	2	4	1	3	1	0	0	0
2261	0	NILM	0	0	1	NEG	0	NEG	0	0	0	0	27	40	0	0	0	1	2	3	1	1	2	2	2	4	0	2	0	0	0	0
2122	1	ASCUS	2	1	3	51	1	NEG	0	1	0	0	34	30	1	0	0	1	3	3	1	1	2	2	2	4	1	3	1	0	1	1
2003	1	HGSIL	2	1	4	66	1	NEG	0	1	0	0	29	54	0	0	0	1	3	3	1	1	2	2	2	4	1	2	2	1	1	1
2399	0	NILM	2	1	1	52	1	NEG	0	1	0	0	29	58	0	0	0	1	3	3	1	1	2	2	2	4	1	2	0	0	1	1
2373	0	NILM	3	1	1	33_39_52	2	43_74	2	1	1	0	30	23	0	1	0	1	2	2	3	1	2	2	2	4	1	3	0	0	1	1
2214	1	LGSIL	2	1	3	58	1	NEG	0	1	0	0	31	32	0	0	1	1	2	3	3	1	2	2	2	4	1	3	1	0	1	1
2128	1	LGSIL	3	1	3	51	1	53	1	1	1	0	29	50	0	0	0	1	2	3	3	1	2	2	2	4	1	2	1	0	1	1
2059	1	HGSIL	2	1	4	58	1	NEG	0	1	0	0	22	24	0	0	0	1	2	3	3	1	2	2	2	4	1	1	2	1	1	1
2257	0	NILM	0	0	1	NEG	0	NEG	0	0	0	0	25	38	1	0	0	1	2	3	3	1	2	2	2	4	0	2	0	0	0	0
2262	0	NILM	0	0	1	NEG	0	NEG	0	0	0	0	28	32	0	1	0	1	2	3	3	1	2	2	2	4	0	2	0	0	0	0
2075	1	HGSIL	2	1	4	52	1	NEG	0	1	0	0	30	23	1	0	0	1	2	3	3	1	2	2	2	4	1	3	2	1	1	1
2054	0	NILM	2	1	1	35	1	NEG	0	1	0	0	48	42	0	0	1	1	3	3	3	1	2	2	2	4	1	3	0	0	1	1
2431	0	NILM	0	0	1	NEG	0	NEG	0	0	0	0	20	25	1	0	0	1	3	3	1	1	2	2	1	4	0	1	0	0	0	0
2362	1	HGSIL	2	1	4	16	1	NEG	0	1	0	0	25	31	0	1	0	1	3	3	1	1	2	2	1	4	1	2	2	1	1	1
2433	1	HGSIL	2	1	4	51	1	NEG	0	1	0	0	28	32	1	0	0	1	2	2	3	1	2	2	1	4	1	2	2	1	1	1
2320	0	NILM	0	0	1	NEG	0	NEG	0	0	0	0	28	58	0	1	0	1	2	3	3	1	2	2	1	4	0	2	0	0	0	0
2372	0	NILM	0	0	1	NEG	0	NEG	0	0	0	0	29	41	1	0	0	1	2	3	3	1	2	2	1	4	0	2	0	0	0	0
2378	0	NILM	0	0	1	NEG	0	NEG	0	0	0	0	24	45	0	1	0	1	2	2	3	1	3	3	3	1	0	1	0	0	0	0
2396	0	NILM	2	1	1	39_52	2	NEG	0	1	0	0	30	47	0	1	1	1	2	3	3	1	1	1	3	1	1	3	0	0	1	1
2391	1	HGSIL	2	1	4	51_56_66	2	NEG	0	1	0	0	26	39	0	0	1	1	2	3	3	1	1	1	3	1	1	2	2	1	1	1
2357	1	LGSIL	0	0	3	NEG	0	NEG	0	0	0	0	18	23	0	0	0	1	3	3	1	1	3	1	3	1	0	1	1	0	0	0
2411	0	NILM	0	0	1	NEG	0	NEG	0	0	0	0	23	26	1	0	0	1	3	3	1	1	3	1	3	1	0	1	0	0	0	0
2274	1	LGSIL	0	0	3	NEG	0	NEG	0	0	0	0	23	41	0	1	0	1	2	1	3	1	3	1	3	1	0	1	1	0	0	0
2352	1	ASC-H	0	0	4	NEG	0	NEG	0	0	0	0	24	49	0	0	0	1	2	2	3	1	3	1	3	1	0	1	2	1	0	0
2302	0	NILM	0	0	1	NEG	0	NEG	0	0	0	0	24	44	0	1	0	1	2	2	3	1	3	1	3	1	0	1	0	0	0	0
2403	0	NILM	0	0	1	NEG	0	NEG	0	0	0	0	30	40	1	0	0	1	2	2	3	1	3	1	3	1	0	3	0	0	0	0
2417	1	ASCUS	2	1	3	18_52	2	NEG	0	1	0	0	25	30	1	0	0	1	2	3	3	1	3	1	3	1	1	2	1	0	1	1
2301	0	NILM	0	0	1	NEG	0	NEG	0	0	0	0	30	40	0	0	0	1	3	3	3	1	3	1	3	1	0	3	0	0	0	0
2255	1	LGSIL	2	1	3	33_52	2	NEG	0	1	0	0	43	28	1	0	0	1	1	3	1	2	3	2	3	2	1	3	1	0	1	1
2053	0	NILM	0	0	1	NEG	0	NEG	0	0	0	0	35	45	0	1	0	2	3	3	1	2	2	2	2	4	0	3	0	0	0	0
2232	1	ASCUS	0	0	2	NEG	0	NEG	0	0	0	0	41	48	0	0	0	9	9	9	9		9	9	9		0	3	1	0	0	0
2306	0	NILM	3	1	1	52	1	6	1	1	1	0	32	46	0	1	0	9	9	9	9		9	9	9		1	3	0	0	1	1
2296	0	NILM	0	0	1	NEG	0	NEG	0	0	0	0	29	40	0	0	0	9	9	9	9		9	9	9		0	2	0	0	0	0
2384	1	HGSIL	0	0	4	NEG	0	NEG	0	0	0	0	28	32	1	0	0	9	9	9	9		9	9	9		0	2	2	1	0	0
2031	0	NILM	2	1	1	16_51	2	NEG	0	1	0	0	22	26	0	0	0	2	3	3	2	3	2	2	3	3	1	1	0	0	1	1
2389	0	NILM	0	0	1	NEG	0	NEG	0	0	0	0	32	50	0	0	0	2	3	3	2	3	2	2	3	3	0	3	0	0	0	0
2381	0	NILM	0	0	1	NEG	0	NEG	0	0	0	0	20	22	0	1	0	2	3	3	2	3	1	2	2	3	0	1	0	0	0	0
2278	0	NILM	0	0	1	NEG	0	NEG	0	0	0	0	24	49	0	0	0	2	3	3	2	3	3	2	2	3	0	1	0	0	0	0
2344	1	ASCUS	3	1	3	31_52	2	40_44	2	1	1	0	24	34	0	1	0	2	1	2	3	3	3	2	2	3	1	1	1	0	1	1
2407	0	NILM	2	1	1	51	1	NEG	0	1	0	0	28	62	0	1	0	2	3	3	2	3	2	1	2	3	1	2	0	0	1	1
2208	1	ASCUS	2	1	3	51	1	NEG	0	1	0	0	19	26	0	1	1	1	1	3	2	3	1	2	1	3	1	1	1	0	1	1
2086	0	NILM	0	0	1	NEG	0	NEG	0	0	0	0	34	43	0	0	0	2	3	3	2	3	1	2	1	3	0	3	0	0	0	0
2259	1	HGSIL	2	1	4	16	1	NEG	0	1	0	0	39	45	0	1	0	2	2	2	2	3	3	2	3	2	1	3	2	1	1	1
2280	0	NILM	0	0	1	NEG	0	NEG	0	0	0	0	27	56	0	0	0	2	1	3	3	3	3	2	3	2	0	2	0	0	0	0
2329	0	NILM	2	1	1	52	1	NEG	0	1	0	0	32	45	0	1	0	2	3	3	2	3	1	3	1	2	1	3	0	0	1	1
2271	1	HGSIL	2	1	4	16	1	NEG	0	1	0	0	25	51	0	1	0	2	3	3	2	3	3	3	1	2	1	2	2	1	1	1
2063	0	NILM	2	1	1	66	1	NEG	0	1	0	0	24	29	0	0	0	2	3	3	2	3	2	2	2	4	1	1	0	0	1	1
2273	0	NILM	0	0	1	NEG	0	NEG	0	0	0	0	43	37	0	1	0	2	3	3	2	3	2	2	1	4	0	3	0	0	0	0

## Sheet: Con etiquetas
id	HPV_vaccine	cytogroup	cytotypes	typeofrisk	hpvstat	concensus_cyto	cervicalhpvhr	numofhigh	cervicalhpvlr	numoflow	atleast1highrisk	atleast1lowrisk	atleast1unk	bmi	age	pregnant	drinking	smoking	ncoi	kpni	eari	styl	tlr4	afiii	bst_ni	bst_ui	tlr9	hpvstat2	bmig	severity	severity2	hpvrisk2	poshigh
2057	Doesnt_know	Positive	HGSIL	High risk	Positive	4	51	only 1	NEG	0	Yes	No	No	31	45	No	No	No	AA	AG	CG	CT	High	CC	TC	GG	High	Positive	Obese	Severe	Severe	High	Yes
2059	Doesnt_know	Positive	HGSIL	High risk	Positive	4	58	only 1	NEG	0	Yes	No	No	22	24	No	No	No	AA	AG	GG	TT	Low	CT	TC	GA	Very High	Positive	under/normal	Severe	Severe	High	Yes
2067	Doesnt_know	Negative	NILM	Low and High risk	Positive	1	66	only 1	53	only 1	Yes	Yes	No	17	23	No	Yes	No	AA	AA	CG	TT	High	CT	CC	GA	High	Positive	under/normal	None	None/Mild	High	Yes
2093	Doesnt_know	Negative	NILM	High risk	Positive	1	33	only 1	NEG	0	Yes	No	No	27	41	No	No	No	AA	GG	GG	CT	High	CT	TC	GA	Very High	Positive	Overweight	None	None/Mild	High	Yes
2207	Doesnt_know	Positive	HGSIL	High risk	Positive	4	56	only 1	NEG	0	Yes	No	No	33	29	Yes	No	No	AA	AG	CG	CT	High	TT	TC	AA	Low	Positive	Obese	Severe	Severe	High	Yes
2318	Doesnt_know	Positive	ASCUS	High risk	Positive	3	31_35_52_59	two or more	NEG	0	Yes	No	No	20	21	No	Yes	No	AA	GG	GG	CC	Low	TT	TC	GA	High	Positive	under/normal	Mild	None/Mild	High	Yes
2321	Doesnt_know	Negative	NILM	High risk	Positive	1	35_52	two or more	NEG	0	Yes	No	No	27	49	No	No	No	AA	AG	GG	CT	High	CT	TT	GA	High	Positive	Overweight	None	None/Mild	High	Yes
2340	Doesnt_know	Positive	ASC-H	High risk	Positive	4	52	only 1	NEG	0	Yes	No	No	29	29	Yes	No	No	AA	AA	CG	TT	High	TT	TT	AA	Very Low	Positive	Overweight	Severe	Severe	High	Yes
2359	Doesnt_know	Positive	ASCUS	Low risk	Positive	2	NEG	0	74	only 1	No	Yes	No	36	35	Yes	No	No	AA	AG	GG	TT	Low	CT	TT	GA	High	Positive	Obese	Mild	None/Mild	None/Low	No
2365	Doesnt_know	Negative	NILM	No risk	Negative	1	NEG	0	NEG	0	No	No	No	31	25	Yes	No	No	AA	AA	GG	TT	High	CC	TC	GA	High	Negative	Obese	None	None/Mild	None/Low	No
2366	Doesnt_know	Positive	ASCUS	No risk	Negative	2	NEG	0	NEG	0	No	No	No	23	34	Yes	No	No	AA	GG	GG	CC	Low	TT	TC	AA	Low	Negative	under/normal	Mild	None/Mild	None/Low	No
2367	Doesnt_know	Negative	NILM	No risk	Negative	1	NEG	0	NEG	0	No	No	No	31	55	No	Yes	Yes	AA	AG	GG	TT	Low	CT	TT	AA	Low	Negative	Obese	None	None/Mild	None/Low	No
2370	Doesnt_know	Negative	NILM	High risk	Positive	1	33	only 1	NEG	0	Yes	No	No	30	24	Yes	No	No	AA	AA	CG	TT	High	CC	TT	GA	Low	Positive	Obese	None	None/Mild	High	Yes
2388	Doesnt_know	Negative	NILM	No risk	Negative	1	NEG	0	NEG	0	No	No	No	21	22	No	Yes	Yes	AA	AG	GG	CT	High	TT	TT	GG	Low	Negative	under/normal	None	None/Mild	None/Low	No
2389	Doesnt_know	Negative	NILM	No risk	Negative	1	NEG	0	NEG	0	No	No	No	32	50	No	No	No	AG	GG	GG	CT	Very High	CT	TC	AA	High	Negative	Obese	None	None/Mild	None/Low	No
2397	Doesnt_know	Negative	NILM	No risk	Negative	1	NEG	0	NEG	0	No	No	No	40	37	No	No	No	AA	AG	CG	TT	Low	CT	TT	AA	Low	Negative	Obese	None	None/Mild	None/Low	No
2403	Doesnt_know	Negative	NILM	No risk	Negative	1	NEG	0	NEG	0	No	No	No	30	40	Yes	No	No	AA	AG	CG	TT	Low	TT	TT	AA	Very Low	Negative	Obese	None	None/Mild	None/Low	No
2412	Doesnt_know	Positive	ASCUS	High risk	Positive	3	33	only 1	NEG	0	Yes	No	No	31	44	No	No	No	AA	GG	GG	CT	High	CT	TT	GA	High	Positive	Obese	Mild	None/Mild	High	Yes
2424	Doesnt_know	Negative	NILM	High risk	Positive	1	52	only 1	NEG	0	Yes	No	No	23	21	Yes	No	No	AA	AA	CG	TT	High	TT	TT	AA	Very Low	Positive	under/normal	None	None/Mild	High	Yes
2001	No	Negative	NILM	High risk	Positive	1	51	only 1	NEG	0	Yes	No	No	27	24	Yes	No	Yes	AA	AG	GG	TT	Low	TT	TC	AA	Low	Positive	Overweight	None	None/Mild	High	Yes
2002	No	Positive	HGSIL	High risk	Positive	4	52	only 1	NEG	0	Yes	No	No	19	34	No	No	No	AA	GG	CG	CT	High	CC	CC	GA	Low	Positive	under/normal	Severe	Severe	High	Yes
2003	No	Positive	HGSIL	High risk	Positive	4	66	only 1	NEG	0	Yes	No	No	29	54	No	No	No	AA	GG	GG	CC	Low	CT	TC	GA	Very High	Positive	Overweight	Severe	Severe	High	Yes
2004	No	Positive	HGSIL	High risk	Positive	4	51_58_59	two or more	NEG	0	Yes	No	No	25	51	No	No	No	AA	GG	GG	CT	High	TT	TC	GA	High	Positive	Overweight	Severe	Severe	High	Yes
2010	No	Positive	HGSIL	Low and High risk	Positive	4	33_66	two or more	53	only 1	Yes	Yes	No	32	45	No	No	Yes	AA	AG	GG	CT	High	CC	TC	GG	High	Positive	Obese	Severe	Severe	High	Yes
2015	No	Negative	NILM	High risk	Positive	1	31	only 1	NEG	0	Yes	No	No	29	60	No	No	No	AA	AA	CC	TT	High	CT	CC	GA	High	Positive	Overweight	None	None/Mild	High	Yes
2030	No	Negative	NILM	Unknown risk	9	1	9	9	9	0	9	9	9	35	35	No	No	No	AG	AG	CG	TT	High	TT	TC	AA	Low	9	Obese	None	None/Mild	unknown	No
2032	No	Negative	NILM	High risk	Positive	1	18_39	two or more	NEG	0	Yes	No	No	25	37	No	No	No	AA	AA	CC	TT	High	CC	TC	GA	High	Positive	Overweight	None	None/Mild	High	Yes
2033	No	Negative	NILM	No risk	Negative	1	NEG	0	NEG	0	No	No	No	33	51	No	Yes	No	AA	AA	GG	TT	High	TT	TC	AA	Low	Negative	Obese	None	None/Mild	None/Low	No
2041	No	Positive	HGSIL	High risk	Positive	4	16	only 1	NEG	0	Yes	No	No	23	31	No	Yes	No	AA	AG	CG	CT	High	CT	TC	AA	High	Positive	under/normal	Severe	Severe	High	Yes
2042	No	Negative	NILM	High risk	Positive	1	16	only 1	NEG	0	Yes	No	No	31	27	Yes	No	No	AA	GG	CG	CC	Low	TT	TC	AA	Low	Positive	Obese	None	None/Mild	High	Yes
2047	No	Positive	HGSIL	High risk	Positive	4	16	only 1	NEG	0	Yes	No	No	19	41	No	Yes	No	AA	AG	GG	TT	Low	TT	CC	GG	Low	Positive	under/normal	Severe	Severe	High	Yes
2048	No	Negative	NILM	Low risk	Positive	1	NEG	0	74	only 1	No	Yes	No	22	49	No	No	No	AA	AG	GG	TT	Low	TT	TC	AA	Low	Positive	under/normal	None	None/Mild	None/Low	No
2049	No	Negative	NILM	No risk	Negative	1	NEG	0	NEG	0	No	No	No	26	28	Yes	No	No	AA	GG	GG	CT	High	TT	TC	AA	Low	Negative	Overweight	None	None/Mild	None/Low	No
2050	No	Positive	LGSIL	Low and High risk	Positive	3	31_33	two or more	53	only 1	Yes	Yes	No	44	34	Yes	No	No	AA	AA	CG	TT	High	CT	TC	GG	Very High	Positive	Obese	Mild	None/Mild	High	Yes
2053	No	Negative	NILM	No risk	Negative	1	NEG	0	NEG	0	No	No	No	35	45	No	Yes	No	AG	GG	GG	CC	High	CT	TC	GA	Very High	Negative	Obese	None	None/Mild	None/Low	No
2054	No	Negative	NILM	High risk	Positive	1	35	only 1	NEG	0	Yes	No	No	48	42	No	No	Yes	AA	GG	GG	TT	Low	CT	TC	GA	Very High	Positive	Obese	None	None/Mild	High	Yes
2055	No	Negative	NILM	Low and High risk	Positive	1	51	only 1	53	only 1	Yes	Yes	No	20	60	No	No	No	AA	GG	GG	CC	Low	CC	TT	GG	Low	Positive	under/normal	None	None/Mild	High	Yes
2058	No	Positive	LGSIL	High risk	Positive	3	33_66	two or more	NEG	0	Yes	No	No	31	53	No	No	No	AA	AG	GG	TT	Low	CC	TC	GG	High	Positive	Obese	Mild	None/Mild	High	Yes
2061	No	Positive	LGSIL	High risk	Positive	3	31	only 1	NEG	0	Yes	No	No	36	51	No	No	No	AA	AG	CG	CT	High	CC	TC	GG	High	Positive	Obese	Mild	None/Mild	High	Yes
2062	No	Negative	NILM	High risk	Positive	1	51	only 1	NEG	0	Yes	No	No	20	36	No	Yes	No	AA	AG	GG	CT	High	CT	TC	GA	Very High	Positive	under/normal	None	None/Mild	High	Yes
2065	No	Negative	NILM	High risk	Positive	1	51_52	two or more	NEG	0	Yes	No	No	24	47	No	No	No	AA	AA	GG	TT	High	TT	TC	GG	High	Positive	under/normal	None	None/Mild	High	Yes
2068	No	Positive	ASCUS	Low risk	Positive	2	NEG	0	6_74	two or more	No	Yes	No	32	39	No	No	No	AA	AA	CG	TT	High	TT	TC	AA	Low	Positive	Obese	Mild	None/Mild	None/Low	No
2075	No	Positive	HGSIL	High risk	Positive	4	52	only 1	NEG	0	Yes	No	No	30	23	Yes	No	No	AA	AG	GG	TT	Low	CT	TC	GA	Very High	Positive	Obese	Severe	Severe	High	Yes
2077	No	Positive	HGSIL	High risk	Positive	4	51	only 1	NEG	0	Yes	No	No	19	22	No	Yes	No	AA	GG	GG	CT	High	TT	TC	AA	Low	Positive	under/normal	Severe	Severe	High	Yes
2085	No	Positive	LGSIL	Low risk	Positive	3	NEG	0	40_44	two or more	No	Yes	No	37	52	No	No	No	AA	GG	CG	CC	Low	CT	TC	GA	Very High	Positive	Obese	Mild	None/Mild	None/Low	No
2086	No	Negative	NILM	No risk	Negative	1	NEG	0	NEG	0	No	No	No	34	43	No	No	No	AG	GG	GG	CT	Very High	CC	TC	GG	High	Negative	Obese	None	None/Mild	None/Low	No
2087	No	Positive	HGSIL	Low and High risk	Positive	4	58	only 1	74	only 1	Yes	Yes	No	30	41	No	Yes	No	AA	AG	GG	TT	Low	CT	TT	GA	High	Positive	Obese	Severe	Severe	High	Yes
2101	No	Positive	HGSIL	High risk	Positive	4	35	only 1	NEG	0	Yes	No	No	16	23	No	No	No	AA	GG	GG	CT	High	CT	CC	GA	High	Positive	under/normal	Severe	Severe	High	Yes
2107	No	Positive	LGSIL	Low risk	Positive	3	NEG	0	53	only 1	No	Yes	No	21	35	No	Yes	No	AA	GG	GG	TT	Low	TT	TC	GA	High	Positive	under/normal	Mild	None/Mild	None/Low	No
2108	No	Positive	LGSIL	No risk	Negative	3	NEG	0	NEG	0	No	No	No	26	42	No	No	Yes	AA	AG	GG	TT	Low	TT	TC	GA	High	Negative	Overweight	Mild	None/Mild	None/Low	No
2110	No	Negative	NILM	High risk	Positive	1	51	only 1	NEG	0	Yes	No	No	22	34	No	Yes	No	AA	AG	CG	CT	High	CT	TC	GA	Very High	Positive	under/normal	None	None/Mild	High	Yes
2127	No	Positive	ASCUS	Low risk	Positive	2	NEG	0	53	only 1	No	Yes	No	35	46	No	Yes	No	AA	AG	CG	TT	Low	TT	TC	GA	High	Positive	Obese	Mild	None/Mild	None/Low	No
2128	No	Positive	LGSIL	Low and High risk	Positive	3	51	only 1	53	only 1	Yes	Yes	No	29	50	No	No	No	AA	AG	GG	TT	Low	CT	TC	GA	Very High	Positive	Overweight	Mild	None/Mild	High	Yes
2171	No	Negative	NILM	No risk	Negative	1	NEG	0	NEG	0	No	No	No	25	58	No	No	No	AA	AG	GG	CT	High	CT	TC	GA	Very High	Negative	Overweight	None	None/Mild	None/Low	No
2172	No	Negative	NILM	Low and High risk	Positive	1	51_59	two or more	53	only 1	Yes	Yes	No	29	31	No	Yes	Yes	AA	AA	CG	TT	High	TT	TC	AA	Low	Positive	Overweight	None	None/Mild	High	Yes
2177	No	Positive	ASCUS	No risk	Negative	2	NEG	0	NEG	0	No	No	No	22	30	Yes	No	No	AA	GG	GG	CC	Low	TT	TC	AA	Low	Negative	under/normal	Mild	None/Mild	None/Low	No
2178	No	Positive	LGSIL	No risk	Negative	3	NEG	0	NEG	0	No	No	No	28	33	No	No	No	AA	GG	GG	CT	High	TT	TC	GA	High	Negative	Overweight	Mild	None/Mild	None/Low	No
2180	No	Negative	NILM	High risk	Positive	1	52	only 1	NEG	0	Yes	No	No	26	24	No	No	No	AA	AG	CG	CT	High	CT	TC	GA	Very High	Positive	Overweight	None	None/Mild	High	Yes
2206	No	Negative	NILM	No risk	Negative	1	NEG	0	NEG	0	No	No	No	21	27	No	No	No	AA	AG	CG	TT	Low	TT	TC	GA	High	Negative	under/normal	None	None/Mild	None/Low	No
2208	No	Positive	ASCUS	High risk	Positive	3	51	only 1	NEG	0	Yes	No	No	19	26	No	Yes	Yes	AA	AA	GG	CT	Very High	CC	TC	GG	High	Positive	under/normal	Mild	None/Mild	High	Yes
2214	No	Positive	LGSIL	High risk	Positive	3	58	only 1	NEG	0	Yes	No	No	31	32	No	No	Yes	AA	AG	GG	TT	Low	CT	TC	GA	Very High	Positive	Obese	Mild	None/Mild	High	Yes
2218	No	Positive	HGSIL	High risk	Positive	4	16_52	two or more	NEG	0	Yes	No	No	24	31	No	No	No	AA	GG	GG	CT	High	CT	TC	GA	Very High	Positive	under/normal	Severe	Severe	High	Yes
2232	No	Positive	ASCUS	No risk	Negative	2	NEG	0	NEG	0	No	No	No	41	48	No	No	No	9	9	9	9	.	9	9	9	.	Negative	Obese	Mild	None/Mild	None/Low	No
2234	No	Positive	HGSIL	No risk	Negative	4	NEG	0	NEG	0	No	No	No	30	33	No	Yes	No	AA	AG	CG	CT	High	TT	CC	GG	Low	Negative	Obese	Severe	Severe	None/Low	No
2236	No	Negative	NILM	Low and High risk	Positive	1	59_68	two or more	74	only 1	Yes	Yes	No	26	60	No	No	No	AA	AG	GG	CT	High	CT	TC	GG	Very High	Positive	Overweight	None	None/Mild	High	Yes
2237	No	Positive	LGSIL	High risk	Positive	3	31	only 1	NEG	0	Yes	No	No	22	56	No	No	No	AA	GG	GG	CT	High	CT	TC	GA	Very High	Positive	under/normal	Mild	None/Mild	High	Yes
2238	No	Positive	LGSIL	High risk	Positive	3	18_33	two or more	NEG	0	Yes	No	No	23	32	No	No	No	AA	AG	GG	CT	High	TT	TC	GA	High	Positive	under/normal	Mild	None/Mild	High	Yes
2239	No	Positive	HGSIL	No risk	Negative	4	NEG	0	NEG	0	No	No	No	28	36	No	No	No	AA	GG	GG	CT	High	TT	CC	GA	Low	Negative	Overweight	Severe	Severe	None/Low	No
2241	No	Negative	NILM	High risk	Positive	1	16_59_66_68	two or more	NEG	0	Yes	No	No	32	47	No	Yes	No	AA	GG	GG	CT	High	TT	TC	GA	High	Positive	Obese	None	None/Mild	High	Yes
2243	No	Positive	HGSIL	No risk	Negative	4	NEG	0	NEG	0	No	No	No	23	28	No	Yes	Yes	AA	AG	CG	TT	Low	CC	TT	GG	Low	Negative	under/normal	Severe	Severe	None/Low	No
2244	No	Positive	HGSIL	High risk	Positive	4	16_35_52	two or more	NEG	0	Yes	No	No	24	33	Yes	No	No	AA	AG	CG	CT	High	CC	TC	GG	High	Positive	under/normal	Severe	Severe	High	Yes
2249	No	Negative	NILM	High risk	Positive	1	16_45_68	two or more	NEG	0	Yes	No	No	43	32	No	No	No	AA	GG	CG	CC	Low	CT	TT	GA	High	Positive	Obese	None	None/Mild	High	Yes
2253	No	Negative	NILM	No risk	Negative	1	NEG	0	NEG	0	No	No	No	23	28	No	Yes	No	AA	AA	GG	TT	High	CT	TC	GA	Very High	Negative	under/normal	None	None/Mild	None/Low	No
2255	No	Positive	LGSIL	High risk	Positive	3	33_52	two or more	NEG	0	Yes	No	No	43	28	Yes	No	No	AA	AA	GG	CC	High	TT	TC	AA	Low	Positive	Obese	Mild	None/Mild	High	Yes
2256	No	Negative	NILM	High risk	Positive	1	51	only 1	NEG	0	Yes	No	No	42	60	No	No	No	AA	GG	GG	CT	High	CC	TC	GG	High	Positive	Obese	None	None/Mild	High	Yes
2257	No	Negative	NILM	No risk	Negative	1	NEG	0	NEG	0	No	No	No	25	38	Yes	No	No	AA	AG	GG	TT	Low	CT	TC	GA	Very High	Negative	Overweight	None	None/Mild	None/Low	No
2258	No	Negative	NILM	No risk	Negative	1	NEG	0	NEG	0	No	No	No	24	39	No	Yes	No	AA	GG	GG	CT	High	TT	TC	AA	Low	Negative	under/normal	None	None/Mild	None/Low	No
2259	No	Positive	HGSIL	High risk	Positive	4	16	only 1	NEG	0	Yes	No	No	39	45	No	Yes	No	AG	AG	CG	CT	Very High	TT	TC	AA	Low	Positive	Obese	Severe	Severe	High	Yes
2261	No	Negative	NILM	No risk	Negative	1	NEG	0	NEG	0	No	No	No	27	40	No	No	No	AA	AG	GG	CC	Low	CT	TC	GA	Very High	Negative	Overweight	None	None/Mild	None/Low	No
2263	No	Negative	NILM	No risk	Negative	1	NEG	0	NEG	0	No	No	No	27	54	No	Yes	Yes	AA	AG	CG	CT	High	TT	TT	GA	Low	Negative	Overweight	None	None/Mild	None/Low	No
2267	No	Negative	NILM	Low and High risk	Positive	1	16_31_51_66_68	two or more	74	only 1	Yes	Yes	No	22	53	No	No	No	AA	AG	GG	TT	Low	TT	TC	AA	Low	Positive	under/normal	None	None/Mild	High	Yes
2268	No	Positive	HGSIL	No risk	Negative	4	NEG	0	NEG	0	No	No	No	36	37	No	No	No	AA	AG	GG	CT	High	CT	TC	AA	High	Negative	Obese	Severe	Severe	None/Low	No
2269	No	Positive	HGSIL	High risk	Positive	4	51	only 1	NEG	0	Yes	No	No	26	49	No	Yes	No	AA	AG	GG	CT	High	TT	TC	GA	High	Positive	Overweight	Severe	Severe	High	Yes
2270	No	Negative	NILM	Low and High risk	Positive	1	16	only 1	44_53	two or more	Yes	Yes	No	42	32	No	Yes	No	AG	GG	GG	TT	High	CT	TC	GA	Very High	Positive	Obese	None	None/Mild	High	Yes
2271	No	Positive	HGSIL	High risk	Positive	4	16	only 1	NEG	0	Yes	No	No	25	51	No	Yes	No	AG	GG	GG	CT	Very High	TT	CC	GG	Low	Positive	Overweight	Severe	Severe	High	Yes
2273	No	Negative	NILM	No risk	Negative	1	NEG	0	NEG	0	No	No	No	43	37	No	Yes	No	AG	GG	GG	CT	Very High	CT	TC	GG	Very High	Negative	Obese	None	None/Mild	None/Low	No
2274	No	Positive	LGSIL	No risk	Negative	3	NEG	0	NEG	0	No	No	No	23	41	No	Yes	No	AA	AG	CC	TT	Low	TT	TT	AA	Very Low	Negative	under/normal	Mild	None/Mild	None/Low	No
2276	No	Negative	NILM	No risk	Negative	1	NEG	0	NEG	0	No	No	No	23	29	No	Yes	No	AA	GG	GG	CC	Low	CT	TT	GA	High	Negative	under/normal	None	None/Mild	None/Low	No
2277	No	Negative	NILM	Low and High risk	Positive	1	16_51	two or more	44	only 1	Yes	Yes	No	19	24	No	No	No	AA	AG	GG	TT	Low	TT	TC	AA	Low	Positive	under/normal	None	None/Mild	High	Yes
2279	No	Negative	NILM	No risk	Negative	1	NEG	0	NEG	0	No	No	No	31	59	No	No	No	AA	AA	GG	TT	High	TT	TC	GA	High	Negative	Obese	None	None/Mild	None/Low	No
2280	No	Negative	NILM	No risk	Negative	1	NEG	0	NEG	0	No	No	No	27	56	No	No	No	AG	AA	GG	TT	Very High	TT	TC	AA	Low	Negative	Overweight	None	None/Mild	None/Low	No
2281	No	Positive	LGSIL	Low and High risk	Positive	3	16	only 1	44	only 1	Yes	Yes	No	28	46	No	Yes	No	AA	GG	GG	CT	High	TT	TC	AA	Low	Positive	Overweight	Mild	None/Mild	High	Yes
2288	No	Negative	NILM	High risk	Positive	1	56	only 1	NEG	0	Yes	No	No	24	39	No	No	No	AA	AG	GG	CT	High	TT	TT	AA	Very Low	Positive	under/normal	None	None/Mild	High	Yes
2291	No	Positive	HGSIL	High risk	Positive	4	45	only 1	NEG	0	Yes	No	No	26	36	No	Yes	No	AA	AG	CG	CT	High	TT	TT	GA	Low	Positive	Overweight	Severe	Severe	High	Yes
2294	No	Negative	NILM	Low and High risk	Positive	1	52	only 1	6_70	two or more	Yes	Yes	No	23	41	No	Yes	Yes	AA	GG	GG	CT	High	TT	TT	AA	Very Low	Positive	under/normal	None	None/Mild	High	Yes
2295	No	Negative	NILM	No risk	Negative	1	NEG	0	NEG	0	No	No	No	35	52	No	No	No	AG	GG	GG	TT	High	TT	TT	AA	Very Low	Negative	Obese	None	None/Mild	None/Low	No
2296	No	Negative	NILM	No risk	Negative	1	NEG	0	NEG	0	No	No	No	29	40	No	No	No	9	9	9	9	.	9	9	9	.	Negative	Overweight	None	None/Mild	None/Low	No
2297	No	Positive	ASCUS	Low and High risk	Positive	3	51	only 1	74	only 1	Yes	Yes	No	28	45	No	Yes	No	AA	GG	GG	CC	Low	TT	TT	GA	Low	Positive	Overweight	Mild	None/Mild	High	Yes
2299	No	Positive	LGSIL	No risk	Negative	3	NEG	0	NEG	0	No	No	No	34	33	Yes	No	No	AA	GG	GG	CC	Low	TT	TC	GA	High	Negative	Obese	Mild	None/Mild	None/Low	No
2300	No	Negative	NILM	High risk	Positive	1	31_33_35_39_58	two or more	NEG	0	Yes	No	No	20	48	No	Yes	No	AA	AA	CC	TT	High	CC	CC	GG	Low	Positive	under/normal	None	None/Mild	High	Yes
2301	No	Negative	NILM	No risk	Negative	1	NEG	0	NEG	0	No	No	No	30	40	No	No	No	AA	GG	GG	TT	Low	TT	TT	AA	Very Low	Negative	Obese	None	None/Mild	None/Low	No
2302	No	Negative	NILM	No risk	Negative	1	NEG	0	NEG	0	No	No	No	24	44	No	Yes	No	AA	AG	CG	TT	Low	TT	TT	AA	Very Low	Negative	under/normal	None	None/Mild	None/Low	No
2303	No	Positive	HGSIL	Low and High risk	Positive	4	31_51_52	two or more	53	only 1	Yes	Yes	No	25	30	No	Yes	No	AA	GG	GG	TT	Low	TT	TC	GA	High	Positive	Overweight	Severe	Severe	High	Yes
2305	No	Positive	LGSIL	No risk	Negative	3	NEG	0	NEG	0	No	No	No	34	23	No	No	No	AA	AG	GG	CT	High	CT	TT	GA	High	Negative	Obese	Mild	None/Mild	None/Low	No
2307	No	Positive	HGSIL	No risk	Negative	4	NEG	0	NEG	0	No	No	No	28	25	Yes	No	No	AA	AG	GG	CT	High	CT	TT	GA	High	Negative	Overweight	Severe	Severe	None/Low	No
2308	No	Positive	HGSIL	No risk	Negative	4	NEG	0	NEG	0	No	No	No	30	36	No	Yes	No	AA	GG	GG	TT	Low	CT	TT	AA	Low	Negative	Obese	Severe	Severe	None/Low	No
2310	No	Positive	HGSIL	No risk	Negative	4	NEG	0	NEG	0	No	No	No	34	27	Yes	No	No	AA	AA	GG	TT	High	CC	TT	GG	Low	Negative	Obese	Severe	Severe	None/Low	No
2313	No	Positive	HGSIL	No risk	Negative	4	NEG	0	NEG	0	No	No	No	30	25	No	No	No	AA	GG	GG	CC	Low	CC	TT	GG	Low	Negative	Obese	Severe	Severe	None/Low	No
2320	No	Negative	NILM	No risk	Negative	1	NEG	0	NEG	0	No	No	No	28	58	No	Yes	No	AA	AG	GG	TT	Low	CT	TC	GG	Very High	Negative	Overweight	None	None/Mild	None/Low	No
2324	No	Negative	NILM	Low and High risk	Positive	1	18	only 1	53	only 1	Yes	Yes	No	26	28	No	No	No	AA	AA	CG	TT	High	CT	TT	GA	High	Positive	Overweight	None	None/Mild	High	Yes
2325	No	Negative	NILM	Low and High risk	Positive	1	52	only 1	54	only 1	Yes	Yes	No	24	55	No	No	No	AA	AA	CG	TT	High	CT	TC	AA	High	Positive	under/normal	None	None/Mild	High	Yes
2326	No	Positive	HGSIL	No risk	Negative	4	NEG	0	NEG	0	No	No	No	26	41	No	No	No	AA	AG	CG	CT	High	CT	TT	GA	High	Negative	Overweight	Severe	Severe	None/Low	No
2329	No	Negative	NILM	High risk	Positive	1	52	only 1	NEG	0	Yes	No	No	32	45	No	Yes	No	AG	GG	GG	CT	Very High	CC	CC	GG	Low	Positive	Obese	None	None/Mild	High	Yes
2333	No	Negative	NILM	Unknown risk	9	1	9	9	9	0	9	9	9	27	31	No	No	No	AA	GG	GG	CC	Low	CT	TT	GA	High	9	Overweight	None	None/Mild	unknown	No
2338	No	Positive	ASCUS	High risk	Positive	3	52	only 1	NEG	0	Yes	No	No	25	43	No	No	No	AA	GG	CG	TT	High	CC	TT	GG	Low	Positive	Overweight	Mild	None/Mild	High	Yes
2339	No	Positive	ASCUS	High risk	Positive	3	51_52	two or more	NEG	0	Yes	No	No	54	54	No	No	No	AA	AG	GG	TT	Low	CT	CC	GA	High	Positive	Obese	Mild	None/Mild	High	Yes
2341	No	Negative	NILM	Low and High risk	Positive	1	33_52	two or more	43_74	two or more	Yes	Yes	No	41	54	No	No	No	AA	GG	GG	CT	High	CT	TC	GG	Very High	Positive	Obese	None	None/Mild	High	Yes
2342	No	Negative	NILM	High risk	Positive	1	31_51	two or more	NEG	0	Yes	No	No	25	31	No	Yes	No	AA	AG	GG	CT	High	TT	TT	AA	Very Low	Positive	Overweight	None	None/Mild	High	Yes
2343	No	Negative	NILM	Low and High risk	Positive	1	39_52	two or more	43_74	two or more	Yes	Yes	No	20	31	No	Yes	No	AA	GG	CG	CT	High	TT	TT	AA	Very Low	Positive	under/normal	None	None/Mild	High	Yes
2346	No	Positive	LGSIL	No risk	Negative	3	NEG	0	NEG	0	No	No	No	31	43	No	No	No	AA	AA	CG	TT	High	CC	TC	GA	High	Negative	Obese	Mild	None/Mild	None/Low	No
2348	No	Negative	NILM	No risk	Negative	1	NEG	0	NEG	0	No	No	No	43	53	No	No	No	AA	GG	GG	CC	Low	CT	TT	GA	High	Negative	Obese	None	None/Mild	None/Low	No
2350	No	Negative	NILM	Low and High risk	Positive	1	66	only 1	53	only 1	Yes	Yes	No	29	43	No	Yes	Yes	AA	GG	GG	CC	Low	CT	TT	GA	High	Positive	Overweight	None	None/Mild	High	Yes
2352	No	Positive	ASC-H	No risk	Negative	4	NEG	0	NEG	0	No	No	No	24	49	No	No	No	AA	AG	CG	TT	Low	TT	TT	AA	Very Low	Negative	under/normal	Severe	Severe	None/Low	No
2357	No	Positive	LGSIL	No risk	Negative	3	NEG	0	NEG	0	No	No	No	18	23	No	No	No	AA	GG	GG	CC	Low	TT	TT	AA	Very Low	Negative	under/normal	Mild	None/Mild	None/Low	No
2358	No	Negative	NILM	High risk	Positive	1	52	only 1	NEG	0	Yes	No	No	24	32	No	No	No	AA	AG	CG	CT	High	CT	TT	GG	High	Positive	under/normal	None	None/Mild	High	Yes
2360	No	Negative	NILM	No risk	Negative	1	NEG	0	NEG	0	No	No	No	33	50	No	Yes	No	AA	AA	GG	TT	High	CT	TT	GA	High	Negative	Obese	None	None/Mild	None/Low	No
2361	No	Negative	NILM	Low risk	Positive	1	NEG	0	43_53_54_74	two or more	No	Yes	No	27	37	No	No	No	AA	AG	GG	CT	High	CT	TT	GA	High	Positive	Overweight	None	None/Mild	None/Low	No
2362	No	Positive	HGSIL	High risk	Positive	4	16	only 1	NEG	0	Yes	No	No	25	31	No	Yes	No	AA	GG	GG	CC	Low	CT	TC	GG	Very High	Positive	Overweight	Severe	Severe	High	Yes
2364	No	Negative	NILM	No risk	Negative	1	NEG	0	NEG	0	No	No	No	29	28	Yes	No	No	AG	GG	GG	TT	High	CT	TT	GA	Low	Negative	Overweight	None	None/Mild	None/Low	No
2372	No	Negative	NILM	No risk	Negative	1	NEG	0	NEG	0	No	No	No	29	41	Yes	No	No	AA	AG	GG	TT	Low	CT	TC	GG	Very High	Negative	Overweight	None	None/Mild	None/Low	No
2374	No	Negative	NILM	No risk	Negative	1	NEG	0	NEG	0	No	No	No	26	51	No	No	No	AA	GG	GG	CT	High	TT	CC	AA	Very Low	Negative	Overweight	None	None/Mild	None/Low	No
2375	No	Positive	HGSIL	No risk	Negative	4	NEG	0	NEG	0	No	No	No	26	32	No	No	No	AG	AG	GG	TT	High	TT	TT	AA	Very Low	Negative	Overweight	Severe	Severe	None/Low	No
2377	No	Negative	NILM	Low and High risk	Positive	1	16_33_39_52_56	two or more	53	only 1	Yes	Yes	No	31	38	No	No	No	AA	AA	GG	TT	High	TT	TT	AA	Very Low	Positive	Obese	None	None/Mild	High	Yes
2378	No	Negative	NILM	No risk	Negative	1	NEG	0	NEG	0	No	No	No	24	45	No	Yes	No	AA	AG	CG	TT	Low	TT	CC	AA	Very Low	Negative	under/normal	None	None/Mild	None/Low	No
2380	No	Positive	LGSIL	High risk	Positive	3	16	only 1	NEG	0	Yes	No	No	30	27	Yes	Yes	No	AA	AG	GG	TT	Low	CT	TC	AA	High	Positive	Obese	Mild	None/Mild	High	Yes
2382	No	Negative	NILM	High risk	Positive	1	51_52	two or more	NEG	0	Yes	No	No	28	37	No	Yes	No	AA	GG	GG	CT	High	CT	TT	GG	High	Positive	Overweight	None	None/Mild	High	Yes
2383	No	Negative	NILM	No risk	Negative	1	NEG	0	NEG	0	No	No	No	29	28	No	No	No	AA	GG	GG	CC	Low	CT	TT	GG	High	Negative	Overweight	None	None/Mild	None/Low	No
2385	No	Positive	ASCUS	Low and High risk	Positive	3	16_31_52_66	two or more	POS	0	Yes	Yes	No	40	64	No	No	No	AA	GG	GG	CT	High	CC	TT	GG	Low	Positive	Obese	Mild	None/Mild	High	Yes
2386	No	Negative	NILM	No risk	Negative	1	NEG	0	NEG	0	No	No	No	26	43	No	Yes	Yes	AA	AG	GG	TT	Low	CT	TT	GA	High	Negative	Overweight	None	None/Mild	None/Low	No
2387	No	Negative	NILM	No risk	Negative	1	NEG	0	NEG	0	No	No	No	31	39	No	No	No	AA	AG	GG	CT	High	TT	TT	GA	Low	Negative	Obese	None	None/Mild	None/Low	No
2390	No	Positive	HGSIL	No risk	Negative	4	NEG	0	NEG	0	No	No	No	28	45	No	No	No	AA	GG	GG	CT	High	CC	TT	GA	Low	Negative	Overweight	Severe	Severe	None/Low	No
2391	No	Positive	HGSIL	High risk	Positive	4	51_56_66	two or more	NEG	0	Yes	No	No	26	39	No	No	Yes	AA	AG	GG	TT	Low	CC	TT	AA	Very Low	Positive	Overweight	Severe	Severe	High	Yes
2396	No	Negative	NILM	High risk	Positive	1	39_52	two or more	NEG	0	Yes	No	No	30	47	No	Yes	Yes	AA	AG	GG	TT	Low	CC	TT	AA	Very Low	Positive	Obese	None	None/Mild	High	Yes
2398	No	Negative	NILM	No risk	Negative	1	NEG	0	NEG	0	No	No	No	28	23	No	Yes	No	AA	AG	CG	CT	High	CC	TT	GG	Low	Negative	Overweight	None	None/Mild	None/Low	No
2401	No	Positive	ASCUS	Low risk	Positive	2	NEG	0	70	only 1	No	Yes	No	42	37	No	No	No	AA	GG	GG	CT	High	CT	TC	AA	High	Positive	Obese	Mild	None/Mild	None/Low	No
2402	No	Positive	LGSIL	No risk	Negative	3	NEG	0	NEG	0	No	No	No	21	31	Yes	No	No	AG	AG	GG	TT	High	TT	TT	GA	Low	Negative	under/normal	Mild	None/Mild	None/Low	No
2404	No	Negative	NILM	No risk	Negative	1	NEG	0	NEG	0	No	No	No	31	31	No	Yes	No	AA	AG	GG	TT	Low	CT	CC	GA	High	Negative	Obese	None	None/Mild	None/Low	No
2407	No	Negative	NILM	High risk	Positive	1	51	only 1	NEG	0	Yes	No	No	28	62	No	Yes	No	AG	GG	GG	CT	Very High	CT	TT	GA	High	Positive	Overweight	None	None/Mild	High	Yes
2408	No	Negative	NILM	No risk	Negative	1	NEG	0	NEG	0	No	No	No	24	67	No	Yes	No	AA	GG	GG	TT	Low	TT	TC	GA	High	Negative	under/normal	None	None/Mild	None/Low	No
2411	No	Negative	NILM	No risk	Negative	1	NEG	0	NEG	0	No	No	No	23	26	Yes	No	No	AA	GG	GG	CC	Low	TT	TT	AA	Very Low	Negative	under/normal	None	None/Mild	None/Low	No
2413	No	Positive	HGSIL	High risk	Positive	4	16	only 1	NEG	0	Yes	No	No	36	27	Yes	No	Yes	AA	AG	GG	CT	High	CC	TC	GA	High	Positive	Obese	Severe	Severe	High	Yes
2416	No	Negative	NILM	Low risk	Positive	1	NEG	0	54	only 1	No	Yes	No	31	50	Yes	No	No	AA	AG	GG	CT	High	CC	TC	GA	High	Positive	Obese	None	None/Mild	None/Low	No
2417	No	Positive	ASCUS	High risk	Positive	3	18_52	two or more	NEG	0	Yes	No	No	25	30	Yes	No	No	AA	AG	GG	TT	Low	TT	TT	AA	Very Low	Positive	Overweight	Mild	None/Mild	High	Yes
2427	No	Positive	ASCUS	High risk	Positive	3	16_18_33_35_52	two or more	NEG	0	Yes	No	No	35	34	Yes	No	No	AA	AG	CG	CT	High	TT	TT	AA	Very Low	Positive	Obese	Mild	None/Mild	High	Yes
2428	No	Negative	NILM	Low and High risk	Positive	1	16_18_52_66	two or more	POS	0	Yes	Yes	No	23	27	Yes	No	No	AA	GG	GG	TT	Low	CC	TT	GG	Low	Positive	under/normal	None	None/Mild	High	Yes
2431	No	Negative	NILM	No risk	Negative	1	NEG	0	NEG	0	No	No	No	20	25	Yes	No	No	AA	GG	GG	CC	Low	CT	TC	GG	Very High	Negative	under/normal	None	None/Mild	None/Low	No
2432	No	Negative	NILM	No risk	Negative	1	NEG	0	NEG	0	No	No	No	28	40	Yes	No	No	AA	GG	GG	TT	Low	CC	TC	GG	High	Negative	Overweight	None	None/Mild	None/Low	No
2433	No	Positive	HGSIL	High risk	Positive	4	51	only 1	NEG	0	Yes	No	No	28	32	Yes	No	No	AA	AG	CG	TT	Low	CT	TC	GG	Very High	Positive	Overweight	Severe	Severe	High	Yes
2444	No	Positive	ASCUS	High risk	Positive	3	16	only 1	NEG	0	Yes	No	No	36	35	Yes	No	No	AA	AG	GG	CT	High	CT	TT	GA	High	Positive	Obese	Mild	None/Mild	High	Yes
2009	Yes	Positive	ASCUS	Low risk	Positive	2	NEG	0	53_54	two or more	No	Yes	No	30	43	No	No	Yes	AA	AG	CG	TT	Low	TT	TC	AA	Low	Positive	Obese	Mild	None/Mild	None/Low	No
2031	Yes	Negative	NILM	High risk	Positive	1	16_51	two or more	NEG	0	Yes	No	No	22	26	No	No	No	AG	GG	GG	CT	Very High	CT	TC	AA	High	Positive	under/normal	None	None/Mild	High	Yes
2056	Yes	Negative	NILM	Low and High risk	Positive	1	51_66	two or more	44_53	two or more	Yes	Yes	No	24	24	No	No	No	AA	AA	CG	TT	High	CT	TT	GA	High	Positive	under/normal	None	None/Mild	High	Yes
2063	Yes	Negative	NILM	High risk	Positive	1	66	only 1	NEG	0	Yes	No	No	24	29	No	No	No	AG	GG	GG	CT	Very High	CT	TC	GA	Very High	Positive	under/normal	None	None/Mild	High	Yes
2070	Yes	Negative	NILM	High risk	Positive	1	51	only 1	NEG	0	Yes	No	No	24	30	No	No	No	AA	AA	CG	TT	High	CT	TC	GG	Very High	Positive	under/normal	None	None/Mild	High	Yes
2079	Yes	Negative	NILM	Low and High risk	Positive	1	51_58	two or more	53	only 1	Yes	Yes	No	26	50	No	Yes	No	AA	AG	CG	CT	High	CT	TC	GA	Very High	Positive	Overweight	None	None/Mild	High	Yes
2122	Yes	Positive	ASCUS	High risk	Positive	3	51	only 1	NEG	0	Yes	No	No	34	30	Yes	No	No	AA	GG	GG	CC	Low	CT	TC	GA	Very High	Positive	Obese	Mild	None/Mild	High	Yes
2176	Yes	Positive	ASCUS	Low and High risk	Positive	3	51	only 1	74	only 1	Yes	Yes	No	39	45	No	Yes	No	AA	GG	GG	CC	Low	TT	TC	AA	Low	Positive	Obese	Mild	None/Mild	High	Yes
2204	Yes	Positive	HGSIL	High risk	Positive	4	52	only 1	NEG	0	Yes	No	No	35	29	Yes	No	No	AA	AG	GG	CT	High	CC	TC	GG	High	Positive	Obese	Severe	Severe	High	Yes
2245	Yes	Negative	NILM	High risk	Positive	1	31_59_68	two or more	NEG	0	Yes	No	No	33	38	No	Yes	No	AG	AG	CG	TT	High	TT	TC	AA	Low	Positive	Obese	None	None/Mild	High	Yes
2254	Yes	Negative	NILM	No risk	Negative	1	NEG	0	NEG	0	No	No	No	25	29	Yes	No	No	AA	AG	GG	CT	High	TT	TC	AA	Low	Negative	Overweight	None	None/Mild	None/Low	No
2262	Yes	Negative	NILM	No risk	Negative	1	NEG	0	NEG	0	No	No	No	28	32	No	Yes	No	AA	AG	GG	TT	Low	CT	TC	GA	Very High	Negative	Overweight	None	None/Mild	None/Low	No
2284	Yes	Positive	LGSIL	Low and High risk	Positive	3	39_66	two or more	53_70	two or more	Yes	Yes	No	28	23	No	No	No	AA	GG	GG	CT	High	CT	TC	GA	Very High	Positive	Overweight	Mild	None/Mild	High	Yes
2306	Yes	Negative	NILM	Low and High risk	Positive	1	52	only 1	6	only 1	Yes	Yes	No	32	46	No	Yes	No	9	9	9	9	.	9	9	9	.	Positive	Obese	None	None/Mild	High	Yes
2312	Yes	Negative	NILM	No risk	Negative	1	NEG	0	NEG	0	No	No	No	29	59	No	No	No	AA	AG	GG	CT	High	TT	TT	AA	Very Low	Negative	Overweight	None	None/Mild	None/Low	No
2315	Yes	Positive	HGSIL	No risk	Negative	4	NEG	0	NEG	0	No	No	No	18	25	No	Yes	No	AA	AA	GG	TT	High	CT	TC	GA	Very High	Negative	under/normal	Severe	Severe	None/Low	No
2319	Yes	Negative	NILM	No risk	Negative	1	NEG	0	NEG	0	No	No	No	40	36	No	No	No	AA	GG	GG	CT	High	TT	TT	AA	Very Low	Negative	Obese	None	None/Mild	None/Low	No
2337	Yes	Negative	NILM	High risk	Positive	1	52_59	two or more	NEG	0	Yes	No	No	19	21	Yes	No	No	AA	GG	CG	CT	High	CT	TC	GG	Very High	Positive	under/normal	None	None/Mild	High	Yes
2344	Yes	Positive	ASCUS	Low and High risk	Positive	3	31_52	two or more	40_44	two or more	Yes	Yes	No	24	34	No	Yes	No	AG	AA	CG	TT	Very High	TT	TC	GA	High	Positive	under/normal	Mild	None/Mild	High	Yes
2371	Yes	Negative	NILM	No risk	Negative	1	NEG	0	NEG	0	No	No	No	23	26	Yes	No	No	AA	AG	GG	CT	High	CC	CC	GG	Low	Negative	under/normal	None	None/Mild	None/Low	No
2373	Yes	Negative	NILM	Low and High risk	Positive	1	33_39_52	two or more	43_74	two or more	Yes	Yes	No	30	23	No	Yes	No	AA	AG	CG	TT	Low	CT	TC	GA	Very High	Positive	Obese	None	None/Mild	High	Yes
2376	Yes	Positive	HGSIL	High risk	Positive	4	39_52	two or more	NEG	0	Yes	No	No	28	22	No	No	No	AA	AG	CG	CT	High	CC	TT	AA	Very Low	Positive	Overweight	Severe	Severe	High	Yes
2381	Yes	Negative	NILM	No risk	Negative	1	NEG	0	NEG	0	No	No	No	20	22	No	Yes	No	AG	GG	GG	CT	Very High	CC	TC	GA	High	Negative	under/normal	None	None/Mild	None/Low	No
2425	Yes	Positive	ASCUS	High risk	Positive	3	35_51_52_66	two or more	NEG	0	Yes	No	No	20	24	Yes	No	No	AA	AG	GG	CT	High	TT	TC	GA	High	Positive	under/normal	Mild	None/Mild	High	Yes
2429	Yes	Negative	NILM	Low risk	Positive	1	NEG	0	74	only 1	No	Yes	No	28	24	Yes	No	No	AA	AA	CC	TT	High	CT	TT	GA	High	Positive	Overweight	None	None/Mild	None/Low	No
2399	NA	Negative	NILM	High risk	Positive	1	52	only 1	NEG	0	Yes	No	No	29	58	No	No	No	AA	GG	GG	CC	Low	CT	TC	GA	Very High	Positive	Overweight	None	None/Mild	High	Yes
2252	NA	Negative	NILM	No risk	Negative	1	NEG	0	NEG	0	No	No	No	23	34	No	No	No	AG	AG	CG	TT	High	CT	TC	GA	Very High	Negative	under/normal	None	None/Mild	None/Low	No
2260	NA	Negative	NILM	Low risk	Positive	1	NEG	0	74	only 1	No	Yes	No	34	33	No	No	No	AG	AG	GG	TT	High	CT	TC	GA	Very High	Positive	Obese	None	None/Mild	None/Low	No
2278	NA	Negative	NILM	No risk	Negative	1	NEG	0	NEG	0	No	No	No	24	49	No	No	No	AG	GG	GG	CT	Very High	TT	TC	GA	High	Negative	under/normal	None	None/Mild	None/Low	No
2287	NA	Negative	NILM	High risk	Positive	1	56	only 1	NEG	0	Yes	No	No	32	53	No	Yes	No	AA	AA	CG	TT	High	TT	TC	GA	High	Positive	Obese	None	None/Mild	High	Yes
2304	NA	Negative	NILM	No risk	Negative	1	NEG	0	NEG	0	No	No	No	23	48	No	No	No	AA	AA	CG	TT	High	TT	TT	GA	Low	Negative	under/normal	None	None/Mild	None/Low	No
2331	NA	Negative	NILM	Unknown risk	9	1	9	9	9	0	9	9	9	28	51	No	No	No	AA	AG	GG	CT	High	TT	TT	AA	Very Low	9	Overweight	None	None/Mild	unknown	No
2384	NA	Positive	HGSIL	No risk	Negative	4	NEG	0	NEG	0	No	No	No	28	32	Yes	No	No	9	9	9	9	.	9	9	9	.	Negative	Overweight	Severe	Severe	None/Low	No
2426	NA	Negative	NILM	High risk	Positive	1	18_35	two or more	NEG	0	Yes	No	No	41	35	Yes	No	No	AA	GG	GG	CT	High	CT	TT	GA	High	Positive	Obese	None	None/Mild	High	Yes
